# Supplementary material for: MRI-Derived Body Composition and Breast Cancer Risk in Postmenopausal Women: UK Biobank Study
Source: Cancers (Basel). 2025 Dec 18;17(24):4036. doi: 10.3390/cancers17244036 (PMC12731068; doi:10.3390/cancers17244036)
Supplement: Supplementary file 1 [file cancers-17-04036-s001.zip]

Archive with 1 entries (1 files):
- cancers-4015048-supplementary.pdf
